# Supplementary material for: Diagnostic utility of whole body Dixon MRI in multiple myeloma: A multi-reader study
Source: PLoS One. 2017 Jul 3;12(7):e0180562. doi: 10.1371/journal.pone.0180562 (PMC5495520; doi:10.1371/journal.pone.0180562)
Supplement: S1 File — Lesion counts, true positives, false positives, false negatives, sensitivity, PPV and confidence are provided for each of the image types, for each observer and each patient. Please refer to the Materials and Methods section for more information on data arrangement. (XLSX) [file pone.0180562.s001.xlsx]

## Sheet: Master
					FR								KR								PN								SN
Patient ID	Image type	Image type	Gold Standard	Observer	Lesion count	TP	FP	FN	Sensitivity	PPV	Confidence	Observer	Lesion count	TP	FP	FN	Sensitivity	PPV	Confidence	Observer	Lesion count	TP	FP	FN	Sensitivity	PPV	Confidence	Observer	Lesion count	TP	FP	FN	Sensitivity	PPV	Confidence
1	IP	1	1	1	0	0	0	1	0		1	2	0	0	0	1	0		1	3	1	0	1	1	0	0	2	4	0	0	0	0	0		1
2	IP	1	1	1	1	0	1	1	0	0	2	2	0	0	0	1	0		1	3	0	0	0	0	0		1	4	1	1	0	0	1	1	2
3	IP	1	20	1	2	2	0	18	0.1	1	2	2	20	20	0	0	1	1	2	3	0	0	0	0	0		1	4	20	20	0	0	1	1	4
4	IP	1	17	1	5	5	0	12	0.294118	1	4	2	20	20	0	0	1.17647	1	3	3	6	6	0	0	0.352941	1	4	4	8	7	1	1	0.411765	0.875	4
5	IP	1	20	1	4	4	0	16	0.2	1	3	2	5	5	0	15	0.25	1	3	3	3	3	0	0	0.15	1	3	4	0	0	0	0	0		2
6	IP	1	5	1	2	1	1	4	0.2	0.5	2	2	0	0	0	5	0		2	3	0	0	0	0	0		1	4	8	1	7	7	0.2	0.125	1
7	IP	1	20	1	20	20	0	0	1	1	2	2	0	0	0	20	0		1	3	0	0	0	0	0		1	4	0	0	0	0	0		2
8	IP	1	7	1	3	1	2	6	0.142857	0.333333	2	2	3	1	2	6	0.142857	0.333333	2	3	0	0	0	0	0		1	4	0	0	0	0	0		1
9	IP	1	20	1	3	2	1	18	0.1	0.666667	4	2	6	5	1	15	0.25	0.833333	2	3	2	2	0	0	0.1	1	4	4	4	4	0	0	0.2	1	3
10	IP	1	3	1	0	0	0	3	0		1	2	0	0	0	3	0		1	3	0	0	0	0	0		1	4	0	0	0	0	0		1
11	IP	1	19	1	9	8	1	11	0.421053	0.888889	4	2	9	7	2	12	0.368421	0.777778	4	3	10	8	2	2	0.421053	0.8	4	4	16	14	2	2	0.736842	0.875	4
12	IP	1	7	1	1	1	0	6	0.142857	1	2	2	3	2	1	5	0.285714	0.666667	2	3	2	2	0	0	0.285714	1	3	4	3	3	0	0	0.428571	1	2
13	IP	1	2	1	3	2	1	0	1	0.666667	3	2	3	2	1	0	1	0.666667	2	3	1	1	0	0	0.5	1	4	4	2	2	0	0	1	1	2
14	IP	1	20	1	9	9	0	11	0.45	1	4	2	20	20	0	0	1	1	4	3	6	6	0	0	0.3	1	4	4	9	9	0	0	0.45	1	4
15	IP	1	20	1	3	3	0	17	0.15	1	3	2	12	12	0	8	0.6	1	2	3	4	4	0	0	0.2	1	3	4	5	5	0	0	0.25	1	3
16	IP	1	20	1	20	20	0	0	1	1	3	2	20	20	0	0	1	1	4	3	20	20	0	0	1	1	3	4	20	20	0	0	1	1	2
17	IP	1	20	1	20	20	0	0	1	1	3	2	9	9	0	11	0.45	1	2	3	1	1	0	0	0.05	1	2	4	20	20	0	0	1	1	1
18	IP	1	20	1	7	7	0	13	0.35	1	4	2	8	8	0	12	0.4	1	3	3	2	2	0	0	0.1	1	3	4	8	7	1	1	0.35	0.875	4
19	IP	1	20	1	3	3	0	17	0.15	1	4	2	9	9	0	11	0.45	1	2	3	1	1	0	0	0.05	1	2	4	1	1	0	0	0.05	1	3
20	IP	1	0	1	0	0	0	0			1	2	0	0	0	0			1	3	0	0	0	0			1	4	0	0	0	0			1
21	IP	1	20	1	1	1	0	19	0.05	1	2	2	1	1	0	19	0.05	1	2	3	0	0	0	0	0		1	4	1	1	0	0	0.05	1	2
22	IP	1	20	1	2	2	0	18	0.1	1	3	2	2	2	0	18	0.1	1	2	3	0	0	0	0	0		1	4	0	0	0	0	0		1
23	IP	1	20	1	7	7	0	13	0.35	1	3	2	20	20	0	0	1	1	4	3	4	4	0	0	0.2	1	4	4	20	20	0	0	1	1	2
24	IP	1	6	1	1	0	1	6	0	0	2	2	0	0	0	6	0		1	3	1	1	0	0	0.166667	1	2	4	0	0	0	0	0		1
25	IP	1	1	1	1	1	0	0	1	1	3	2	1	1	0	0	1	1	2	3	0	0	0	0	0		1	4	1	1	0	0	1	1	4
26	IP	1	15	1	2	2	0	13	0.133333	1	2	2	2	2	0	13	0.133333	1	2	3	1	1	0	0	0.0666667	1	2	4	3	2	1	1	0.133333	0.666667	2
27	IP	1	11	1	2	1	1	10	0.0909091	0.5	4	2	1	1	0	10	0.0909091	1	4	3	1	1	0	0	0.0909091	1	4	4	7	4	3	3	0.363636	0.571429	4
28	IP	1	7	1	1	0	1	7	0	0	2	2	5	0	5	7	0	0	2	3	0	0	0	0	0		1	4	1	0	1	1	0	0	1
29	IP	1	8	1	3	2	1	6	0.25	0.666667	3	2	5	4	1	4	0.5	0.8	4	3	1	1	0	0	0.125	1	4	4	3	2	1	1	0.25	0.666667	4
30	IP	1	20	1	20	20	0	0	1	1	4	2	20	20	0	0	1	1	4	3	20	20	0	0	1	1	4	4	19	19	0	0	0.95	1	4
1	OP	2	1	1	2	1	1	0	1	0.5	2	2	0	0	0	1	0		1	3	0	0	0	0	0		1	4	0	0	0	0	0		2
2	OP	2	1	1	2	0	2	1	0	0	2	2	3	0	3	1	0	0	2	3	0	0	0	0	0		1	4	0	0	0	0	0		2
3	OP	2	20	1	4	4	0	16	0.2	1	2	2	0	0	0	20	0		1	3	4	0	4	4	0	0	4	4	11	11	0	0	0.55	1	3
4	OP	2	17	1	13	11	2	6	0.647059	0.846154	3	2	4	3	1	14	0.176471	0.75	2	3	0	0	0	0	0		2	4	2	2	0	0	0.117647	1	3
5	OP	2	20	1	1	1	0	0	0.05	1	2	2	20	20	0	0	1	1	2	3	5	5	0	0	0.25	1	4	4	7	7	0	0	0.35	1	2
6	OP	2	5	1	1	0	1	5	0	0	2	2	0	0	0	5	0		1	3	0	0	0	0	0		1	4	0	0	0	0	0		2
7	OP	2	20	1	2	2	0	18	0.1	1	2	2	9	9	0	11	0.45	1	2	3	0	0	0	0	0		1	4	2	2	0	0	0.1	1	2
8	OP	2	7	1	1	1	0	6	0.142857	1	2	2	0	0	0	7	0		2	3	6	1	5	5	0.142857	0.166667	4	4	0	0	0	0	0		2
9	OP	2	20	1	1	0	1	20	0	0	2	2	2	1	1	19	0.05	0.5	2	3	1	1	0	0	0.05	1	2	4	2	0	2	2	0	0	2
10	OP	2	3	1	1	0	1	3	0	0	2	2	1	0	1	3	0	0	2	3	8	1	7	7	0.333333	0.125	3	4	0	0	0	0	0		2
11	OP	2	19	1	7	7	0	12	0.368421	1	3	2	20	19	1	0	1	0.95	4	3	20	19	1	1	1	0.95	4	4	20	19	1	1	1	0.95	4
12	OP	2	7	1	5	2	3	5	0.285714	0.4	2	2	8	3	5	4	0.428571	0.375	3	3	3	2	1	1	0.285714	0.666667	3	4	10	3	7	7	0.428571	0.3	3
13	OP	2	2	1	3	1	2	1	0.5	0.333333	3	2	20	1	19	1	0.5	0.05	3	3	2	1	1	1	0.5	0.5	3	4	8	2	6	6	1	0.25	2
14	OP	2	20	1	5	5	0	15	0.25	1	3	2	20	20	0	0	1	1	4	3	6	6	0	0	0.3	1	4	4	20	20	0	0	1	1	4
15	OP	2	20	1	2	2	0	18	0.1	1	2	2	1	1	0	19	0.05	1	2	3	9	9	0	0	0.45	1	4	4	0	0	0	0	0		2
16	OP	2	20	1	2	2	0	18	0.1	1	2	2	20	20	0	0	1	1	3	3	0	0	0	0	0		1	4	0	0	0	0	0		2
17	OP	2	20	1	0	0	0	20	0		2	2	20	20	0	0	1	1	4	3	20	20	0	0	1	1	3	4	20	20	0	0	1	1	3
18	OP	2	20	1	3	3	0	17	0.15	1	3	2	20	20	0	0	1	1	4	3	20	20	0	0	1	1	4	4	20	20	0	0	1	1	4
19	OP	2	20	1	2	2	0	18	0.1	1	3	2	1	1	0	19	0.05	1	4	3	20	20	0	0	1	1	4	4	1	1	0	0	0.05	1	4
20	OP	2	0	1	1	0	1	0		0	2	2	1	0	1	0		0	2	3	0	0	0	0			1	4	0	0	0	0			2
21	OP	2	20	1	4	2	2	18	0.1	0.5	3	2	20	20	0	0	1	1	4	3	1	1	0	0	0.05	1	3	4	2	2	0	0	0.1	1	4
22	OP	2	20	1	0	0	0	20	0		2	2	0	0	0	20	0		1	3	0	0	0	0	0		1	4	0	0	0	0	0		2
23	OP	2	20	1	1	1	0	19	0.05	1	2	2	20	20	0	0	1	1	4	3	0	0	0	0	0		1	4	3	3	0	0	0.15	1	3
24	OP	2	6	1	1	0	1	6	0	0	2	2	4	2	2	4	0.333333	0.5	2	3	4	1	3	3	0.166667	0.25	2	4	12	4	8	8	0.666667	0.333333	2
25	OP	2	1	1	3	1	2	0	1	0.333333	3	2	5	0	5	1	0	0	2	3	1	1	0	0	1	1	2	4	1	1	0	0	1	1	4
26	OP	2	15	1	2	1	1	14	0.0666667	0.5	2	2	10	1	9	14	0.0666667	0.1	4	3	1	1	0	0	0.0666667	1	4	4	11	3	8	8	0.2	0.272727	4
27	OP	2	11	1	4	4	0	7	0.363636	1	4	2	4	3	1	8	0.272727	0.75	4	3	10	7	3	3	0.636364	0.7	4	4	10	5	5	5	0.454545	0.5	4
28	OP	2	7	1	0	0	0	7	0		2	2	2	0	2	7	0	0	2	3	0	0	0	0	0		1	4	2	0	2	2	0	0	2
29	OP	2	8	1	3	2	1	6	0.25	0.666667	3	2	2	1	1	7	0.125	0.5	4	3	5	0	5	5	0	0	3	4	10	1	9	9	0.125	0.1	4
30	OP	2	20	1	20	20	0	0	1	1	4	2	5	5	0	15	0.25	1	4	3	20	20	0	0	1	1	4	4	20	20	0	0	1	1	4
1	FO	3	1	1	0	0	0	1	0		1	2	0	0	0	1	0		1	3	0	0	0	0	0		1	4	5	0	5	5	0	0	1
2	FO	3	1	1	1	0	1	1	0	0	2	2	6	1	5	0	1	0.166667	2	3	1	0	1	1	0	0	2	4	0	0	0	0	0		1
3	FO	3	20	1	0	0	0	20	0		1	2	3	0	3	20	0	0	3	3	0	0	0	0	0		1	4	1	0	1	1	0	0	1
4	FO	3	17	1	6	6	0	11	0.352941	1	3	2	7	7	0	10	0.411765	1	4	3	5	5	0	0	0.294118	1	4	4	7	6	1	1	0.352941	0.857143	4
5	FO	3	20	1	20	20	0	0	1	1	2	2	6	6	0	14	0.3	1	2	3	5	5	0	0	0.25	1	3	4	0	0	0	0	0		2
6	FO	3	5	1	2	1	1	4	0.2	0.5	2	2	20	5	15	0	1	0.25	1	3	0	0	0	0	0		1	4	0	0	0	0	0		2
7	FO	3	20	1	20	20	0	0	1	1	3	2	20	20	0	0	1	1	4	3	1	0	1	1	0	0	3	4	0	0	0	0	0		2
8	FO	3	7	1	3	2	1	5	0.285714	0.666667	3	2	5	3	2	4	0.428571	0.6	2	3	4	3	1	1	0.428571	0.75	4	4	4	3	1	1	0.428571	0.75	2
9	FO	3	20	1	6	5	1	15	0.25	0.833333	4	2	20	20	0	0	1	1	4	3	6	6	0	0	0.3	1	4	4	8	8	0	0	0.4	1	3
10	FO	3	3	1	1	1	0	2	0.333333	1	2	2	0	0	0	3	0		1	3	0	0	0	0	0		1	4	0	0	0	0	0		1
11	FO	3	19	1	9	9	0	10	0.473684	1	4	2	17	17	0	2	0.894737	1	4	3	12	12	0	0	0.631579	1	4	4	20	19	1	1	1	0.95	4
12	FO	3	7	1	1	1	0	6	0.142857	1	2	2	5	3	2	4	0.428571	0.6	2	3	2	1	1	1	0.142857	0.5	2	4	5	4	1	1	0.571429	0.8	3
13	FO	3	2	1	3	2	1	0	1	0.666667	4	2	5	2	3	0	1	0.4	4	3	1	1	0	0	0.5	1	4	4	1	1	0	0	0.5	1	3
14	FO	3	20	1	7	7	0	13	0.35	1	4	2	20	20	0	0	1	1	4	3	10	10	0	0	0.5	1	4	4	20	20	0	0	1	1	4
15	FO	3	20	1	7	7	0	13	0.35	1	4	2	20	20	0	0	1	1	4	3	4	4	0	0	0.2	1	4	4	20	20	0	0	1	1	3
16	FO	3	20	1	20	20	0	0	1	1	3	2	5	5	0	15	0.25	1	3	3	20	20	0	0	1	1	3	4	20	20	0	0	1	1	2
17	FO	3	20	1	2	2	0	18	0.1	1	2	2	20	20	0	0	1	1	4	3	20	20	0	0	1	1	3	4	20	20	0	0	1	1	4
18	FO	3	20	1	20	20	0	0	1	1	4	2	20	20	0	0	1	1	4	3	20	20	0	0	1	1	4	4	20	20	0	0	1	1	4
19	FO	3	20	1	20	20	0	0	1	1	4	2	13	13	0	7	0.65	1	3	3	2	2	0	0	0.1	1	4	4	20	20	0	0	1	1	4
20	FO	3	0	1	0	0	0	0			1	2	1	0	1	0		0	2	3	0	0	0	0			1	4	0	0	0	0			1
21	FO	3	20	1	2	2	0	18	0.1	1	2	2	2	2	0	18	0.1	1	4	3	0	0	0	0	0		1	4	4	3	1	1	0.15	0.75	3
22	FO	3	20	1	5	5	0	15	0.25	1	3	2	10	10	0	10	0.5	1	2	3	1	1	0	0	0.05	1	2	4	0	0	0	0	0		1
23	FO	3	20	1	11	11	0	9	0.55	1	4	2	20	20	0	0	1	1	4	3	12	12	0	0	0.6	1	4	4	5	5	0	0	0.25	1	2
24	FO	3	6	1	0	0	0	6	0		1	2	0	0	0	6	0		1	3	0	0	0	0	0		1	4	1	1	0	0	0.166667	1	0
25	FO	3	1	1	1	0	1	1	0	0	2	2	1	1	0	0	1	1	2	3	0	0	0	0	0		1	4	2	1	1	1	1	0.5	3
26	FO	3	15	1	1	1	0	14	0.0666667	1	2	2	2	2	0	13	0.133333	1	2	3	1	1	0	0	0.0666667	1	4	4	2	1	1	1	0.0666667	0.5	3
27	FO	3	11	1	3	3	0	8	0.272727	1	4	2	14	7	7	4	0.636364	0.5	4	3	4	4	0	0	0.363636	1	4	4	4	2	2	2	0.181818	0.5	4
28	FO	3	7	1	0	0	0	7	0		2	2	0	0	0	7	0		1	3	0	0	0	0	0		1	4	0	0	0	0	0		2
29	FO	3	8	1	3	2	1	6	0.25	0.666667	3	2	4	2	2	6	0.25	0.5	4	3	2	1	1	1	0.125	0.5	4	4	3	2	1	1	0.25	0.666667	4
30	FO	3	20	1	20	20	0	0	1	1	4	2	20	20	0	0	1	1	4	3	20	20	0	0	1	1	4	4	20	20	0	0	1	1	4
1	WO	4	1	1	0	0	0	1	0		1	2	5	0	5	1	0		1	3	1	0	1	1	0	0	2	4	1	1	0	0	1	1	1
2	WO	4	1	1	3	0	3	1	0	0	2	2	1	0	1	1	0	0	2	3	0	0	0	0	0		1	4	4	0	4	4	0	0	3
3	WO	4	20	1	0	0	0	20	0		1	2	2	0	2	20	0	0	2	3	0	0	0	0	0		1	4	1	1	0	0	0.05	1	2
4	WO	4	17	1	1	0	1	17	0	0	2	2	0	0	0	17	0		1	3	0	0	0	0	0		1	4	0	0	0	0	0		2
5	WO	4	20	1	6	6	0	14	0.3	1	4	2	16	16	0	4	0.8	1	4	3	4	4	0	0	0.2	1	4	4	4	4	0	0	0.2	1	3
6	WO	4	5	1	0	0	0	5	0		1	2	0	0	0	5	0		1	3	0	0	0	0	0		1	4	0	0	0	0	0		1
7	WO	4	20	1	20	20	0	0	1	1	3	2	20	20	0	0	1	1	3	3	0	0	0	0	0		1	4	0	0	0	0	0		1
8	WO	4	7	1	3	2	1	5	0.285714	0.666667	3	2	8	5	3	2	0.714286	0.625	2	3	3	2	1	1	0.285714	0.666667	3	4	3	2	1	1	0.285714	0.666667	3
9	WO	4	20	1	6	5	1	15	0.25	0.833333	4	2	5	5	0	15	0.25	1	4	3	8	7	1	1	0.35	0.875	4	4	2	2	0	0	0.1	1	3
10	WO	4	3	1	3	3	0	0	1	1	2	2	2	1	1	2	0.333333	0.5	2	3	1	1	0	0	0.333333	1	2	4	2	2	0	0	0.666667	1	2
11	WO	4	19	1	11	11	0	8	0.578947	1	4	2	20	19	1	0	1	0.95	4	3	12	12	0	0	0.631579	1	4	4	18	17	1	1	0.894737	0.944444	4
12	WO	4	7	1	2	1	1	6	0.142857	0.5	2	2	20	0	20	7	0	0	4	3	0	0	0	0	0		1	4	5	1	4	4	0.142857	0.2	2
13	WO	4	2	1	1	1	0	1	0.5	1	4	2	1	1	0	1	0.5	1	3	3	1	1	0	0	0.5	1	4	4	1	1	0	0	0.5	1	3
14	WO	4	20	1	20	20	0	0	1	1	4	2	20	20	0	0	1	1	4	3	15	15	0	0	0.75	1	4	4	20	20	0	0	1	1	4
15	WO	4	20	1	4	4	0	16	0.2	1	3	2	12	12	0	8	0.6	1	3	3	20	20	0	0	1	1	4	4	6	6	0	0	0.3	1	3
16	WO	4	20	1	0	0	0	20	0		1	2	1	1	0	19	0.05	1	4	3	0	0	0	0	0		2	4	0	0	0	0	0		1
17	WO	4	20	1	20	20	0	0	1	1	4	2	20	20	0	0	1	1	4	3	20	20	0	0	1	1	4	4	20	20	0	0	1	1	4
18	WO	4	20	1	8	8	0	12	0.4	1	4	2	20	20	0	0	1	1	4	3	20	20	0	0	1	1	4	4	20	20	0	0	1	1	4
19	WO	4	20	1	2	2	0	18	0.1	1	2	2	10	10	0	10	0.5	1	4	3	2	2	0	0	0.1	1	2	4	4	4	0	0	0.2	1	2
20	WO	4	0	1	1	0	1	0		0	2	2	0	0	0	0			1	3	1	0	1	1		0	2	4	0	0	0	0			1
21	WO	4	20	1	2	2	0	18	0.1	1	3	2	5	4	1	16	0.2	0.8	3	3	2	2	0	0	0.1	1	4	4	3	2	1	1	0.1	0.666667	4
22	WO	4	20	1	2	2	0	18	0.1	1	2	2	2	2	0	18	0.1	1	2	3	1	1	0	0	0.05	1	2	4	0	0	0	0	0		1
23	WO	4	20	1	0	0	0	20	0		1	2	1	1	0	19	0.05	1	2	3	2	2	0	0	0.1	1	2	4	2	2	0	0	0.1	1	2
24	WO	4	6	1	1	0	1	6	0	0	2	2	0	0	0	6	0		1	3	0	0	0	0	0		1	4	0	0	0	0	0		1
25	WO	4	1	1	2	0	2	1	0	0	3	2	1	1	0	0	1	1	3	3	1	1	0	0	1	1	2	4	1	1	0	0	1	1	4
26	WO	4	15	1	20	15	0	0	1	0.75	4	2	5	3	2	12	0.2	0.6	3	3	2	2	0	0	0.133333	1	3	4	3	3	0	0	0.2	1	3
27	WO	4	11	1	2	2	0	9	0.181818	1	4	2	2	2	0	9	0.181818	1	4	3	5	5	0	0	0.454545	1	4	4	4	4	0	0	0.363636	1	4
28	WO	4	7	1	0	0	0	7	0		2	2	1	1	0	6	0.142857	1	2	3	1	0	1	1	0	0	2	4	0	0	0	0	0		2
29	WO	4	8	1	5	4	1	4	0.5	0.8	3	2	3	3	0	5	0.375	1	4	3	1	1	0	0	0.125	1	2	4	4	4	0	0	0.5	1	4
30	WO	4	20	1	20	20	0	0	1	1	4	2	20	20	0	0	1	1	4	3	20	20	0	0	1	1	4	4	20	20	0	0	1	1	4

## Sheet: Diffuse
					FR								KR								PN								SN
Patient ID	Image type	Image type	Gold Standard	Observer	Lesion count	TP	FP	FN	Sensitivity	PPV	Confidence	Observer	Lesion count	TP	FP	FN	Sensitivity	PPV	Confidence	Observer	Lesion count	TP	FP	FN	Sensitivity	PPV	Confidence	Observer	Lesion count	TP	FP	FN	Sensitivity	PPV	Confidence
26	IP	1	15	1	2	2	0	13	0.133333	1	2	2	2	2	0	13	0.133333	1	2	3	1	1	0	0	0.0666667	1	2	4	3	2	1	1	0.133333	0.666667	2
3	IP	1	20	1	2	2	0	18	0.1	1	2	2	20	20	0	0	1	1	2	3	0	0	0	0	0		2	4	20	20	0	0	1	1	4
5	IP	1	20	1	4	4	0	16	0.2	1	3	2	5	5	0	15	0.25	1	3	3	3	3	0	0	0.15	1	3	4	0	0	0	0	0		2
7	IP	1	20	1	20	20	0	0	1	1	2	2	0	0	0	20	0		1	3	0	0	0	0	0		1	4	0	0	0	0	0		2
6	IP	1	5	1	2	1	1	4	0.2	0.5	2	2	0	0	0	5	0		2	3	0	0	0	0	0		2	4	8	1	7	7	0.2	0.125	1
9	IP	1	20	1	3	2	1	18	0.1	0.666667	4	2	6	5	1	15	0.25	0.833333	2	3	2	2	0	0	0.1	1	2	4	4	4	0	0	0.2	1	3
26	OP	2	15	1	2	1	1	14	0.0666667	0.5	2	2	10	1	9	14	0.0666667	0.1	4	3	1	1	0	0	0.0666667	1	4	4	11	3	8	8	0.2	0.272727	4
3	OP	2	20	1	4	4	0	16	0.2	1	2	2	0	0	0	20	0		1	3	4	0	4	4	0	0	1	4	11	11	0	0	0.55	1	3
5	OP	2	20	1	1	1	0	0	0.05	1	2	2	20	20	0	0	1	1	2	3	5	5	0	0	0.25	1	2	4	7	7	0	0	0.35	1	2
7	OP	2	20	1	2	2	0	18	0.1	1	2	2	9	9	0	11	0.45	1	2	3	0	0	0	0	0		2	4	2	2	0	0	0.1	1	2
6	OP	2	5	1	1	0	1	5	0	0	2	2	0	0	0	5	0		1	3	0	0	0	0	0		1	4	0	0	0	0	0		2
9	OP	2	20	1	1	0	1	20	0	0	2	2	2	1	1	19	0.05	0.5	2	3	1	1	0	0	0.05	1	2	4	2	0	2	2	0	0	2
26	FO	3	15	1	1	1	0	14	0.0666667	1	2	2	2	2	0	13	0.133333	1	2	3	1	1	0	0	0.0666667	1	2	4	2	1	1	1	0.0666667	0.5	3
3	FO	3	20	1	0	0	0	20	0		1	2	3	0	3	20	0	0	3	3	0	0	0	0	0		3	4	1	0	1	1	0	0	1
5	FO	3	20	1	20	20	0	0	1	1	2	2	6	6	0	14	0.3	1	2	3	5	5	0	0	0.25	1	2	4	0	0	0	0	0		2
7	FO	3	20	1	20	20	0	0	1	1	3	2	20	20	0	0	1	1	4	3	1	0	1	1	0	0	4	4	0	0	0	0	0		2
6	FO	3	5	1	2	1	1	4	0.2	0.5	2	2	20	5	15	0	1	0.25	1	3	0	0	0	0	0		1	4	0	0	0	0	0		2
9	FO	3	20	1	6	5	1	15	0.25	0.833333	4	2	20	20	0	0	1	1	4	3	6	6	0	0	0.3	1	4	4	8	8	0	0	0.4	1	3
26	WO	4	15	1	20	15	0	0	1	0.75	4	2	5	3	2	12	0.2	0.6	3	3	2	2	0	0	0.133333	1	3	4	3	3	0	0	0.2	1	3
3	WO	4	20	1	0	0	0	20	0		1	2	2	0	2	20	0	0	2	3	0	0	0	0	0		2	4	1	1	0	0	0.05	1	2
5	WO	4	20	1	6	6	0	14	0.3	1	4	2	16	16	0	4	0.8	1	4	3	4	4	0	0	0.2	1	4	4	4	4	0	0	0.2	1	3
7	WO	4	20	1	20	20	0	0	1	1	3	2	20	20	0	0	1	1	3	3	0	0	0	0	0		3	4	0	0	0	0	0		1
6	WO	4	5	1	0	0	0	5	0		1	2	0	0	0	5	0		1	3	0	0	0	0	0		1	4	0	0	0	0	0		1
9	WO	4	20	1	6	5	1	15	0.25	0.833333	4	2	5	5	0	15	0.25	1	4	3	8	7	1	1	0.35	0.875	4	4	2	2	0	0	0.1	1	3

## Sheet: Focal
					FR								KR								PN								SN
Patient ID	Image type	Image type	Gold Standard	Observer	Lesion count	TP	FP	FN	Sensitivity	PPV	Confidence	Observer	Lesion count	TP	FP	FN	Sensitivity	PPV	Confidence	Observer	Lesion count	TP	FP	FN	Sensitivity	PPV	Confidence	Observer	Lesion count	TP	FP	FN	Sensitivity	PPV	Confidence
1	FO	3	1	1	0	0	0	1	0		1	2	0	0	0	1	0		1	3	0	0	0	0	0		1	4	5	0	5	5	0	0	1
1	IP	1	1	1	0	0	0	1	0		1	2	0	0	0	1	0		1	3	1	0	1	1	0	0	1	4	0	0	0	0	0		1
1	OP	2	1	1	2	1	1	0	1	0.5	2	2	0	0	0	1	0		1	3	0	0	0	0	0		1	4	0	0	0	0	0		2
1	WO	4	1	1	0	0	0	1	0		1	2	5	0	5	1	0		1	3	1	0	1	1	0	0	1	4	1	1	0	0	1	1	1
2	FO	3	1	1	1	0	1	1	0	0	2	2	6	1	5	0	1	0.166667	2	3	1	0	1	1	0	0	2	4	0	0	0	0	0		1
2	IP	1	1	1	1	0	1	1	0	0	2	2	0	0	0	1	0		1	3	0	0	0	0	0		1	4	1	1	0	0	1	1	2
2	OP	2	1	1	2	0	2	1	0	0	2	2	3	0	3	1	0	0	2	3	0	0	0	0	0		2	4	0	0	0	0	0		2
2	WO	4	1	1	3	0	3	1	0	0	2	2	1	0	1	1	0	0	2	3	0	0	0	0	0		2	4	4	0	4	4	0	0	3
4	FO	3	17	1	6	6	0	11	0.352941	1	3	2	7	7	0	10	0.411765	1	4	3	5	5	0	0	0.294118	1	4	4	7	6	1	1	0.352941	0.857143	4
4	IP	1	17	1	5	5	0	12	0.294118	1	4	2	20	20	0	0	1.17647	1	3	3	6	6	0	0	0.352941	1	3	4	8	7	1	1	0.411765	0.875	4
4	OP	2	17	1	13	11	2	6	0.647059	0.846154	3	2	4	3	1	14	0.176471	0.75	2	3	0	0	0	0	0		2	4	2	2	0	0	0.117647	1	3
4	WO	4	17	1	1	0	1	17	0	0	2	2	0	0	0	17	0		1	3	0	0	0	0	0		1	4	0	0	0	0	0		2
8	FO	3	7	1	3	2	1	5	0.285714	0.666667	3	2	5	3	2	4	0.428571	0.6	2	3	4	3	1	1	0.428571	0.75	2	4	4	3	1	1	0.428571	0.75	2
8	IP	1	7	1	3	1	2	6	0.142857	0.333333	2	2	3	1	2	6	0.142857	0.333333	2	3	0	0	0	0	0		2	4	0	0	0	0	0		1
8	OP	2	7	1	1	1	0	6	0.142857	1	2	2	0	0	0	7	0		2	3	6	1	5	5	0.142857	0.166667	2	4	0	0	0	0	0		2
8	WO	4	7	1	3	2	1	5	0.285714	0.666667	3	2	8	5	3	2	0.714286	0.625	2	3	3	2	1	1	0.285714	0.666667	2	4	3	2	1	1	0.285714	0.666667	3
10	FO	3	3	1	1	1	0	2	0.333333	1	2	2	0	0	0	3	0		1	3	0	0	0	0	0		1	4	0	0	0	0	0		1
10	IP	1	3	1	0	0	0	3	0		1	2	0	0	0	3	0		1	3	0	0	0	0	0		1	4	0	0	0	0	0		1
10	OP	2	3	1	1	0	1	3	0	0	2	2	1	0	1	3	0	0	2	3	8	1	7	7	0.333333	0.125	2	4	0	0	0	0	0		2
10	WO	4	3	1	3	3	0	0	1	1	2	2	2	1	1	2	0.333333	0.5	2	3	1	1	0	0	0.333333	1	2	4	2	2	0	0	0.666667	1	2
11	FO	3	19	1	9	9	0	10	0.473684	1	4	2	17	17	0	2	0.894737	1	4	3	12	12	0	0	0.631579	1	4	4	20	19	1	1	1	0.95	4
11	IP	1	19	1	9	8	1	11	0.421053	0.888889	4	2	9	7	2	12	0.368421	0.777778	4	3	10	8	2	2	0.421053	0.8	4	4	16	14	2	2	0.736842	0.875	4
11	OP	2	19	1	7	7	0	12	0.368421	1	3	2	20	19	1	0	1	0.95	4	3	20	19	1	1	1	0.95	4	4	20	19	1	1	1	0.95	4
11	WO	4	19	1	11	11	0	8	0.578947	1	4	2	20	19	1	0	1	0.95	4	3	12	12	0	0	0.631579	1	4	4	18	17	1	1	0.894737	0.944444	4
12	FO	3	7	1	1	1	0	6	0.142857	1	2	2	5	3	2	4	0.428571	0.6	2	3	2	1	1	1	0.142857	0.5	2	4	5	4	1	1	0.571429	0.8	3
12	IP	1	7	1	1	1	0	6	0.142857	1	2	2	3	2	1	5	0.285714	0.666667	2	3	2	2	0	0	0.285714	1	2	4	3	3	0	0	0.428571	1	2
12	OP	2	7	1	5	2	3	5	0.285714	0.4	2	2	8	3	5	4	0.428571	0.375	3	3	3	2	1	1	0.285714	0.666667	3	4	10	3	7	7	0.428571	0.3	3
12	WO	4	7	1	2	1	1	6	0.142857	0.5	2	2	20	0	20	7	0	0	4	3	0	0	0	0	0		4	4	5	1	4	4	0.142857	0.2	2
13	FO	3	2	1	3	2	1	0	1	0.666667	4	2	5	2	3	0	1	0.4	4	3	1	1	0	0	0.5	1	4	4	1	1	0	0	0.5	1	3
13	IP	1	2	1	3	2	1	0	1	0.666667	3	2	3	2	1	0	1	0.666667	2	3	1	1	0	0	0.5	1	2	4	2	2	0	0	1	1	2
13	OP	2	2	1	3	1	2	1	0.5	0.333333	3	2	20	1	19	1	0.5	0.05	3	3	2	1	1	1	0.5	0.5	3	4	8	2	6	6	1	0.25	2
13	WO	4	2	1	1	1	0	1	0.5	1	4	2	1	1	0	1	0.5	1	3	3	1	1	0	0	0.5	1	3	4	1	1	0	0	0.5	1	3
14	FO	3	20	1	7	7	0	13	0.35	1	4	2	20	20	0	0	1	1	4	3	10	10	0	0	0.5	1	4	4	20	20	0	0	1	1	4
14	IP	1	20	1	9	9	0	11	0.45	1	4	2	20	20	0	0	1	1	4	3	6	6	0	0	0.3	1	4	4	9	9	0	0	0.45	1	4
14	OP	2	20	1	5	5	0	15	0.25	1	3	2	20	20	0	0	1	1	4	3	6	6	0	0	0.3	1	4	4	20	20	0	0	1	1	4
14	WO	4	20	1	20	20	0	0	1	1	4	2	20	20	0	0	1	1	4	3	15	15	0	0	0.75	1	4	4	20	20	0	0	1	1	4
15	FO	3	20	1	7	7	0	13	0.35	1	4	2	20	20	0	0	1	1	4	3	4	4	0	0	0.2	1	4	4	20	20	0	0	1	1	3
15	IP	1	20	1	3	3	0	17	0.15	1	3	2	12	12	0	8	0.6	1	2	3	4	4	0	0	0.2	1	2	4	5	5	0	0	0.25	1	3
15	OP	2	20	1	2	2	0	18	0.1	1	2	2	1	1	0	19	0.05	1	2	3	9	9	0	0	0.45	1	2	4	0	0	0	0	0		2
15	WO	4	20	1	4	4	0	16	0.2	1	3	2	12	12	0	8	0.6	1	3	3	20	20	0	0	1	1	3	4	6	6	0	0	0.3	1	3
16	FO	3	20	1	20	20	0	0	1	1	3	2	5	5	0	15	0.25	1	3	3	20	20	0	0	1	1	3	4	20	20	0	0	1	1	2
16	IP	1	20	1	20	20	0	0	1	1	3	2	20	20	0	0	1	1	4	3	20	20	0	0	1	1	4	4	20	20	0	0	1	1	2
16	OP	2	20	1	2	2	0	18	0.1	1	2	2	20	20	0	0	1	1	3	3	0	0	0	0	0		3	4	0	0	0	0	0		2
16	WO	4	20	1	0	0	0	20	0		1	2	1	1	0	19	0.05	1	4	3	0	0	0	0	0		4	4	0	0	0	0	0		1
17	FO	3	20	1	2	2	0	18	0.1	1	2	2	20	20	0	0	1	1	4	3	20	20	0	0	1	1	4	4	20	20	0	0	1	1	4
17	IP	1	20	1	20	20	0	0	1	1	3	2	9	9	0	11	0.45	1	2	3	1	1	0	0	0.05	1	2	4	20	20	0	0	1	1	1
17	OP	2	20	1	0	0	0	20	0		2	2	20	20	0	0	1	1	4	3	20	20	0	0	1	1	4	4	20	20	0	0	1	1	3
17	WO	4	20	1	20	20	0	0	1	1	4	2	20	20	0	0	1	1	4	3	20	20	0	0	1	1	4	4	20	20	0	0	1	1	4
18	FO	3	20	1	20	20	0	0	1	1	4	2	20	20	0	0	1	1	4	3	20	20	0	0	1	1	4	4	20	20	0	0	1	1	4
18	IP	1	20	1	7	7	0	13	0.35	1	4	2	8	8	0	12	0.4	1	3	3	2	2	0	0	0.1	1	3	4	8	7	1	1	0.35	0.875	4
18	OP	2	20	1	3	3	0	17	0.15	1	3	2	20	20	0	0	1	1	4	3	20	20	0	0	1	1	4	4	20	20	0	0	1	1	4
18	WO	4	20	1	8	8	0	12	0.4	1	4	2	20	20	0	0	1	1	4	3	20	20	0	0	1	1	4	4	20	20	0	0	1	1	4
19	FO	3	20	1	20	20	0	0	1	1	4	2	13	13	0	7	0.65	1	3	3	2	2	0	0	0.1	1	3	4	20	20	0	0	1	1	4
19	IP	1	20	1	3	3	0	17	0.15	1	4	2	9	9	0	11	0.45	1	2	3	1	1	0	0	0.05	1	2	4	1	1	0	0	0.05	1	3
19	OP	2	20	1	2	2	0	18	0.1	1	3	2	1	1	0	19	0.05	1	4	3	20	20	0	0	1	1	4	4	1	1	0	0	0.05	1	4
19	WO	4	20	1	2	2	0	18	0.1	1	2	2	10	10	0	10	0.5	1	4	3	2	2	0	0	0.1	1	4	4	4	4	0	0	0.2	1	2
20	FO	3	0	1	0	0	0	0			1	2	1	0	1	0		0	2	3	0	0	0	0			2	4	0	0	0	0			1
20	IP	1	0	1	0	0	0	0			1	2	0	0	0	0			1	3	0	0	0	0			1	4	0	0	0	0			1
20	OP	2	0	1	1	0	1	0		0	2	2	1	0	1	0		0	2	3	0	0	0	0			2	4	0	0	0	0			2
20	WO	4	0	1	1	0	1	0		0	2	2	0	0	0	0			1	3	1	0	1	1		0	1	4	0	0	0	0			1
21	FO	3	20	1	2	2	0	18	0.1	1	2	2	2	2	0	18	0.1	1	4	3	0	0	0	0	0		4	4	4	3	1	1	0.15	0.75	3
21	IP	1	20	1	1	1	0	19	0.05	1	2	2	1	1	0	19	0.05	1	2	3	0	0	0	0	0		2	4	1	1	0	0	0.05	1	2
21	OP	2	20	1	4	2	2	18	0.1	0.5	3	2	20	20	0	0	1	1	4	3	1	1	0	0	0.05	1	4	4	2	2	0	0	0.1	1	4
21	WO	4	20	1	2	2	0	18	0.1	1	3	2	5	4	1	16	0.2	0.8	3	3	2	2	0	0	0.1	1	3	4	3	2	1	1	0.1	0.666667	4
22	FO	3	20	1	5	5	0	15	0.25	1	3	2	10	10	0	10	0.5	1	2	3	1	1	0	0	0.05	1	2	4	0	0	0	0	0		1
22	IP	1	20	1	2	2	0	18	0.1	1	3	2	2	2	0	18	0.1	1	2	3	0	0	0	0	0		2	4	0	0	0	0	0		1
22	OP	2	20	1	0	0	0	20	0		2	2	0	0	0	20	0		1	3	0	0	0	0	0		1	4	0	0	0	0	0		2
22	WO	4	20	1	2	2	0	18	0.1	1	2	2	2	2	0	18	0.1	1	2	3	1	1	0	0	0.05	1	2	4	0	0	0	0	0		1
23	FO	3	20	1	11	11	0	9	0.55	1	4	2	20	20	0	0	1	1	4	3	12	12	0	0	0.6	1	4	4	5	5	0	0	0.25	1	2
23	IP	1	20	1	7	7	0	13	0.35	1	3	2	20	20	0	0	1	1	4	3	4	4	0	0	0.2	1	4	4	20	20	0	0	1	1	2
23	OP	2	20	1	1	1	0	19	0.05	1	2	2	20	20	0	0	1	1	4	3	0	0	0	0	0		4	4	3	3	0	0	0.15	1	3
23	WO	4	20	1	0	0	0	20	0		1	2	1	1	0	19	0.05	1	2	3	2	2	0	0	0.1	1	2	4	2	2	0	0	0.1	1	2
24	FO	3	6	1	0	0	0	6	0		1	2	0	0	0	6	0		1	3	0	0	0	0	0		1	4	1	1	0	0	0.166667	1	0
24	IP	1	6	1	1	0	1	6	0	0	2	2	0	0	0	6	0		1	3	1	1	0	0	0.166667	1	1	4	0	0	0	0	0		1
24	OP	2	6	1	1	0	1	6	0	0	2	2	4	2	2	4	0.333333	0.5	2	3	4	1	3	3	0.166667	0.25	2	4	12	4	8	8	0.666667	0.333333	2
24	WO	4	6	1	1	0	1	6	0	0	2	2	0	0	0	6	0		1	3	0	0	0	0	0		1	4	0	0	0	0	0		1
25	FO	3	1	1	1	0	1	1	0	0	2	2	1	1	0	0	1	1	2	3	0	0	0	0	0		2	4	2	1	1	1	1	0.5	3
25	IP	1	1	1	1	1	0	0	1	1	3	2	1	1	0	0	1	1	2	3	0	0	0	0	0		2	4	1	1	0	0	1	1	4
25	OP	2	1	1	3	1	2	0	1	0.333333	3	2	5	0	5	1	0	0	2	3	1	1	0	0	1	1	2	4	1	1	0	0	1	1	4
25	WO	4	1	1	2	0	2	1	0	0	3	2	1	1	0	0	1	1	3	3	1	1	0	0	1	1	3	4	1	1	0	0	1	1	4
27	FO	3	11	1	3	3	0	8	0.272727	1	4	2	14	7	7	4	0.636364	0.5	4	3	4	4	0	0	0.363636	1	4	4	4	2	2	2	0.181818	0.5	4
27	IP	1	11	1	2	1	1	10	0.0909091	0.5	4	2	1	1	0	10	0.0909091	1	4	3	1	1	0	0	0.0909091	1	4	4	7	4	3	3	0.363636	0.571429	4
27	OP	2	11	1	4	4	0	7	0.363636	1	4	2	4	3	1	8	0.272727	0.75	4	3	10	7	3	3	0.636364	0.7	4	4	10	5	5	5	0.454545	0.5	4
27	WO	4	11	1	2	2	0	9	0.181818	1	4	2	2	2	0	9	0.181818	1	4	3	5	5	0	0	0.454545	1	4	4	4	4	0	0	0.363636	1	4
28	FO	3	7	1	0	0	0	7	0		2	2	0	0	0	7	0		1	3	0	0	0	0	0		1	4	0	0	0	0	0		2
28	IP	1	7	1	1	0	1	7	0	0	2	2	5	0	5	7	0	0	2	3	0	0	0	0	0		2	4	1	0	1	1	0	0	1
28	OP	2	7	1	0	0	0	7	0		2	2	2	0	2	7	0	0	2	3	0	0	0	0	0		2	4	2	0	2	2	0	0	2
28	WO	4	7	1	0	0	0	7	0		2	2	1	1	0	6	0.142857	1	2	3	1	0	1	1	0	0	2	4	0	0	0	0	0		2
29	FO	3	8	1	3	2	1	6	0.25	0.666667	3	2	4	2	2	6	0.25	0.5	4	3	2	1	1	1	0.125	0.5	4	4	3	2	1	1	0.25	0.666667	4
29	IP	1	8	1	3	2	1	6	0.25	0.666667	3	2	5	4	1	4	0.5	0.8	4	3	1	1	0	0	0.125	1	4	4	3	2	1	1	0.25	0.666667	4
29	OP	2	8	1	3	2	1	6	0.25	0.666667	3	2	2	1	1	7	0.125	0.5	4	3	5	0	5	5	0	0	4	4	10	1	9	9	0.125	0.1	4
29	WO	4	8	1	5	4	1	4	0.5	0.8	3	2	3	3	0	5	0.375	1	4	3	1	1	0	0	0.125	1	4	4	4	4	0	0	0.5	1	4
30	FO	3	20	1	20	20	0	0	1	1	4	2	20	20	0	0	1	1	4	3	20	20	0	0	1	1	4	4	20	20	0	0	1	1	4
30	IP	1	20	1	20	20	0	0	1	1	4	2	20	20	0	0	1	1	4	3	20	20	0	0	1	1	4	4	19	19	0	0	0.95	1	4
30	OP	2	20	1	20	20	0	0	1	1	4	2	5	5	0	15	0.25	1	4	3	20	20	0	0	1	1	4	4	20	20	0	0	1	1	4
30	WO	4	20	1	20	20	0	0	1	1	4	2	20	20	0	0	1	1	4	3	20	20	0	0	1	1	4	4	20	20	0	0	1	1	4
